# Supplementary material for: Bioprospecting of Actinobacterial Diversity and Antibacterial Secondary Metabolites from the Sediments of Four Saline Lakes on the Northern Tibetan Plateau
Source: Microorganisms. 2023 Oct 1;11(10):2475. doi: 10.3390/microorganisms11102475 (PMC10609225; doi:10.3390/microorganisms11102475)
Supplement: Supplementary file 1 [file microorganisms-11-02475-s001.zip]

Archive with 1 entries (1 files):
- microorganisms-2608626-supplementary.pdf
